# Supplementary material for: Development of an endoplasmic reticulum stress-related signature with potential implications in prognosis and immunotherapy in head and neck squamous cell carcinoma
Source: Diagn Pathol. 2023 Apr 22;18:51. doi: 10.1186/s13000-023-01338-4 (PMC10122290; doi:10.1186/s13000-023-01338-4)
Supplement: Supplementary file 2 — Supplementary Material 2 [file 13000_2023_1338_MOESM2_ESM.xls]

## Sheet: Table S1
Supplemental Table S1. The list of gene sets.
ERS genes		Check-point genes
ACADVL		IDO1
ADD1		LAG3
AGR2		CTLA4
ARFGAP1		TNFRSF9
ATP6V0D1		ICOS
BAK1		CD80
BAX		PDCD1LG2
BCL2L11		TIGIT
BFAR		CD70
COPS5		TNFSF9
CTDSP2		ICOSLG
CUL7		KIR3DL1
CXXC1		CD86
DAB2IP		PDCD1
DCTN1		LAIR1
DDRGK1		TNFRSF8
DDX11		TNFSF15
DNAJB11		TNFRSF14
DNAJB9		IDO2
DNAJC3		CD276
EDEM1		CD40
ERN1		TNFRSF4
ERN2		TNFSF14
EXTL1		HHLA2
EXTL2		CD244
EXTL3		CD274
FICD		HAVCR2
FKBP14		CD27
GET3		BTLA
GFPT1		LGALS9
GOSR2		TMIGD2
GSK3A		CD28
HDGF		CD48
HSPA5		TNFRSF25
HYOU1		CD40LG
KDELR3		ADORA2A
KLHDC3		VTCN1
LMNA		CD160
MYDGF		CD44
PARP16		TNFSF18
PDIA5		TNFRSF18
PDIA6		BTNL2
PLA2G4B		C10orf54
PPP2R5B		CD200R1
PREB		TNFSF4
PTPN1		CD200
SEC31A		NRP1
SERP1
SHC1
SRPRA
SRPRB
SSR1
SULT1A3
SULT1A4
SYVN1
TATDN2
TLN1
TMEM33
TPP1
TSPYL2
UFL1
VAPB
WFS1
WIPI1
XBP1
YIF1A
ZBTB17
ASNS
ATF3
ATF4
ATF6
CCL2
CEBPB
CEBPG
CXCL8
DCP2
DDIT3
DIS3
EXOSC1
EXOSC2
EXOSC3
EXOSC4
EXOSC5
EXOSC6
EXOSC7
EXOSC8
EXOSC9
HERPUD1
IGFBP1
KHSRP
NFYA
NFYB
NFYC
PARN
ATF6B
CALR
HSP90B1
MBTPS1
MBTPS2

## Sheet: Table S2
Supplemental Table S2. The difference of the expression levels of 98 ERS-related genes between normal and tumor samples.
Gene	F	Sig.	t	df
EXTL1	206.499	6.61e-40	8.5275	542
ERN2	57.6366	1.39e-13	4.22921	542
AGR2	34.1177	8.95e-09	3.00899	542
ASNS	22.3763	2.86e-06	-7.36346	542
EXOSC2	14.438	0.000161	-10.301	542
EXOSC5	13.563	0.000254	-6.68298	542
COPS5	11.267	0.000844	-9.21954	542
FKBP14	10.4779	0.001282	-9.31252	542
EXOSC7	10.3245	0.001391	-4.44995	542
EXOSC8	10.081	0.001583	-7.10474	542
YIF1A	8.6146	0.003476	-10.7409	542
DCTN1	7.94236	0.005005	-6.27158	542
PREB	6.80378	0.009347	-5.40872	542
DDX11	6.67115	0.01006	-10.5792	542
MBTPS2	6.45535	0.01134	-4.76203	542
BAX	6.29396	0.012406	-12.9178	542
ACADVL	6.28644	0.012458	5.68553	542
EXOSC9	6.20989	0.013002	-9.35448	542
LMNA	6.02593	0.01441	-6.60223	542
TLN1	5.93599	0.015156	-4.26637	542
CALR	4.94572	0.026567	-13.6833	542
DNAJB11	4.72582	0.030145	-12.7162	542
ZBTB17	4.7176	0.030288	-10.4849	542
KDELR3	4.68571	0.03085	-8.57213	542
VAPB	4.46638	0.035025	-5.47148	542
PARP16	4.28269	0.038976	-3.28037	542
DDIT3	4.05078	0.044645	-7.9171	542
PLA2G4B	3.96437	0.046974	-5.0994	542
CUL7	3.73157	0.053914	-5.58462	542
ATF4	3.66198	0.056194	-3.40079	542
NFYC	3.10223	0.078749	-3.37562	542
ADD1	3.09536	0.07908	-2.20319	542
NFYB	3.07706	0.079969	-5.57037	542
EXTL2	2.94203	0.086874	-8.30934	542
TATDN2	2.40831	0.121276	-4.18157	542
IGFBP1	2.398	0.122074	-5.71512	542
CTDSP2	2.37301	0.124033	-3.84779	542
KLHDC3	2.35312	0.125616	-5.20207	542
HERPUD1	2.28744	0.131008	-0.24461	542
PDIA5	2.10879	0.147034	-12.4906	542
CXXC1	2.07902	0.149913	-5.6396	542
EXTL3	2.07281	0.150522	-10.0117	542
TPP1	1.88033	0.170864	-6.85943	542
TSPYL2	1.82835	0.176887	-3.35245	542
EXOSC3	1.82405	0.177396	-9.10162	542
SULT1A4	1.75066	0.186352	-7.05936	542
EXOSC6	1.72486	0.189625	-6.47921	542
DAB2IP	1.60519	0.205714	-5.55399	542
FICD	1.59801	0.206729	-3.96653	542
EXOSC1	1.56885	0.210914	-9.32285	542
WIPI1	1.55163	0.213433	-0.05831	542
SULT1A3	1.53062	0.216554	-7.90861	542
CCL2	1.44185	0.230365	5.4856	542
GOSR2	1.32609	0.250009	-10.465	542
CEBPB	1.23571	0.266793	-8.02907	542
HDGF	1.17327	0.279212	-12.7596	542
ATP6V0D1	1.1471	0.284633	-4.23535	542
DCP2	1.12335	0.28967	-6.97764	542
BCL2L11	1.10083	0.294552	-6.63713	542
DIS3	1.04685	0.306691	-4.82325	542
WFS1	0.977244	0.323321	-6.86121	542
DNAJC3	0.892177	0.345309	-2.24949	542
SHC1	0.88418	0.347478	-10.2346	542
EXOSC4	0.863757	0.353103	-9.72572	542
SERP1	0.83506	0.36122	-9.08178	542
SEC31A	0.793769	0.373358	-3.05827	542
SYVN1	0.762952	0.382793	-7.09207	542
CEBPG	0.751103	0.386511	-6.92525	542
BFAR	0.727127	0.394193	-10.3821	542
ARFGAP1	0.722301	0.395765	-14.3626	542
DNAJB9	0.614879	0.433299	-2.35906	542
HSP90B1	0.527825	0.467836	-12.7834	542
GFPT1	0.503626	0.478217	-2.10484	542
NFYA	0.472401	0.492179	-8.75382	542
SSR1	0.458786	0.498481	-7.93278	542
DDRGK1	0.27914	0.597481	-4.90266	542
GSK3A	0.269284	0.604025	-9.74658	542
PTPN1	0.267081	0.605508	-8.14672	542
ATF3	0.249764	0.617444	0.946118	542
PDIA6	0.241529	0.623303	-8.69741	542
ATF6B	0.238855	0.625232	-6.00909	542
UFL1	0.192779	0.660789	1.88419	542
BAK1	0.180848	0.670814	-10.3112	542
SRPRA	0.17071	0.679645	-1.74308	542
MYDGF	0.135157	0.713287	-9.77419	542
TMEM33	0.098005	0.754357	-6.24443	542
HYOU1	0.095139	0.757861	-5.40861	542
PPP2R5B	0.039261	0.843006	-7.27544	542
HSPA5	0.037175	0.847181	-9.86032	542
KHSRP	0.028945	0.86497	-7.72714	542
MBTPS1	0.026945	0.869676	-5.21621	542
EDEM1	0.015537	0.900849	-5.81278	542
SRPRB	0.010937	0.916749	-6.56492	542
PARN	0.002191	0.962683	-12.6871	542
CXCL8	0.001974	0.964574	-6.3717	542
ERN1	0.000646	0.979736	-1.21794	542
ATF6	0.000639	0.979843	-3.90382	542

## Sheet: Table S3
Supplemental Table S3. The list of 19 genes related to OS of HNSCC in univariate Cox regression analysis.
Gene	HR	z	pvalue
HSPA5	13.1313	3.07187	0.00212725
ASNS	2.03437	2.82672	0.00470275
FKBP14	2.1636	2.72044	0.0065196
BFAR	4.18122	2.65303	0.00797733
EXOSC6	3.94134	2.61854	0.0088308
EXOSC1	5.0305	2.6123	0.00899352
PARN	4.92255	2.5661	0.010285
BAK1	3.38804	2.53509	0.0112418
TPP1	3.49024	2.49172	0.0127125
SRPRB	4.03058	2.40236	0.0162897
HSP90B1	7.3241	2.385	0.0170792
ATF6	3.50853	2.35424	0.0185606
PDIA6	3.34696	2.27534	0.0228854
EXOSC8	2.79446	2.25514	0.0241248
DNAJB11	3.05514	2.249	0.0245123
SHC1	3.53689	2.20633	0.0273612
TATDN2	0.377418	-2.1082	0.0350141
YIF1A	3.46163	2.05472	0.039906
EXOSC2	2.34709	2.03875	0.0414747
VAPB	2.46925	1.94658	0.0515851
CXCL8	1.38112	1.89364	0.0582724
DIS3	1.9427	1.83473	0.0665461
MBTPS2	1.6879	1.81694	0.0692263
PREB	3.67957	1.76697	0.0772325
DNAJC3	2.16985	1.72549	0.084439
COPS5	2.50636	1.68024	0.0929108
KDELR3	1.45967	1.67129	0.0946638
CXXC1	0.441436	-1.65738	0.0974428
EXOSC3	1.9626	1.65138	0.0986613
SULT1A4	1.9593	1.63902	0.101208
IGFBP1	1.55515	1.61256	0.106841
CALR	6.60355	1.61013	0.10737
PDIA5	1.66995	1.60175	0.109211
EXTL1	1.4335	1.59032	0.111764
CEBPG	2.4687	1.57881	0.11438
SRPRA	2.60063	1.57296	0.115728
ATP6V0D1	2.8153	1.54684	0.121903
GFPT1	1.76385	1.54247	0.122959
EXOSC9	1.99259	1.51432	0.129946
DDIT3	1.53025	1.50993	0.13106
HYOU1	1.77139	1.48345	0.137955
PTPN1	2.10267	1.45166	0.146595
DCP2	0.620163	-1.44596	0.14819
ATF6B	2.14073	1.43669	0.150806
EXTL2	1.40835	1.42579	0.153929
SULT1A3	1.77458	1.39877	0.161881
EXOSC7	1.95874	1.3591	0.174114
EXOSC4	1.89843	1.34808	0.177634
CEBPB	1.95079	1.29864	0.194066
DDX11	0.735747	-1.27893	0.200922
GOSR2	2.02727	1.20719	0.227357
ERN2	0.83247	-1.18833	0.234702
MYDGF	2.15282	1.15487	0.248143
WIPI1	1.35658	1.12105	0.262267
AGR2	0.881147	-1.0905	0.275492
PLA2G4B	0.760522	-1.09006	0.275685
SERP1	2.30381	1.0776	0.281211
ATF4	2.26436	0.996799	0.318862
DCTN1	1.85093	0.965809	0.33414
BCL2L11	0.772765	-0.956293	0.338924
TMEM33	1.56902	0.952199	0.340996
GSK3A	2.10721	0.950672	0.341771
HERPUD1	0.70171	-0.94717	0.343552
UFL1	1.37334	0.910819	0.362391
DDRGK1	1.79243	0.873591	0.382341
ATF3	1.16592	0.797657	0.42507
ZBTB17	0.702627	-0.590538	0.55483
HDGF	1.63567	0.543793	0.586584
FICD	0.873738	-0.543201	0.586991
DAB2IP	1.22787	0.533773	0.593498
DNAJB9	1.2367	0.533747	0.593517
ERN1	1.17222	0.532094	0.594661
MBTPS1	1.25041	0.51793	0.604507
BAX	1.39255	0.500467	0.616747
CUL7	0.844341	-0.498522	0.618116
LMNA	0.64997	-0.479335	0.631701
SEC31A	1.23519	0.4643	0.642433
PARP16	0.889191	-0.419493	0.674856
TLN1	1.16859	0.418919	0.675275
NFYB	1.15454	0.395335	0.692596
PPP2R5B	1.17934	0.378966	0.704713
KLHDC3	0.77803	-0.370028	0.711362
ARFGAP1	1.21972	0.35834	0.720089
KHSRP	0.817665	-0.340267	0.733656
TSPYL2	1.07372	0.316611	0.751539
NFYC	0.856699	-0.283719	0.776626
EDEM1	1.10788	0.278942	0.780289
CTDSP2	0.886916	-0.271476	0.786025
WFS1	0.931772	-0.229389	0.818566
ACADVL	0.868337	-0.2117	0.832341
EXTL3	1.07091	0.166983	0.867383
ADD1	0.937135	-0.123369	0.901815
NFYA	1.04445	0.116799	0.907019
SYVN1	1.05317	0.0974132	0.922398
SSR1	1.02975	0.0529447	0.957776
EXOSC5	1.02406	0.0497553	0.960317
CCL2	1.00406	0.0212958	0.98301

## Sheet: Table S4
Supplemental Table S4. The correlation of the ERS-related signature with clinical characteristics of HNSCC.
Riskscore	R	P-value
Survival status	0.259907	3.66104e-09
Sex	0.00920388	0.837342
Age	0.0680915	0.128378
T	0.090*	0.0437777
N	-0.0720361	0.107653
M	0.0566102	0.206342
Stage	-0.00797043	0.858895
Grade	0.00142078	0.974719
Cancer_Status	0.207**	3.10321e-06
Alcohol_history_documented	0.0531858	0.235175
Ethnicity	0.0232581	0.603875
Treatment_response	-0.119	0.00755623
Lymphnode_neck_dissection	0.0869626	0.0522092
Perineural_invasion_present	0.126**	0.00483016
